# Supplementary material for: Extended sister-chromosome catenation leads to massive reorganization of the E. coli genome
Source: Nucleic Acids Res. 2022 Feb 25;50(5):2635–50. doi: 10.1093/nar/gkac105 (PMC8934667; doi:10.1093/nar/gkac105)
Supplement: gkac105_Supplemental_Files [file gkac105_supplemental_files.zip]

Archive with 10 entries (10 files):
- Supplementary_OE_rev_v1.pdf
- supp_fig1_rev_v1.pdf
- supp_fig2_rev_v1.pdf
- supp_fig3_rev_v1_red.pdf
- supp_fig4_rev_v1.pdf
- supp_fig5_rev_v2.pdf
- supp_fig6_rev_v2_red.pdf
- supp_fig7_rev_v2.pdf
- supp_fig8_rev_v2.pdf
- supp_fig9_rev_v2.pdf
